# Supplementary material for: VarGenius-HZD Allows Accurate Detection of Rare Homozygous or Hemizygous Deletions in Targeted Sequencing Leveraging Breadth of Coverage
Source: Genes (Basel). 2021 Dec 13;12(12):1979. doi: 10.3390/genes12121979 (PMC8701221; doi:10.3390/genes12121979)
Supplement: Supplementary file 1 [file genes-12-01979-s001.zip]

Archive with 1 entries (1 files):
- genes-1482188-supplementary.pdf
